# Supplementary material for: Outbreak Caused by VIM-1- and VIM-4-Positive Proteus mirabilis in a Hospital in Zagreb
Source: Pathogens. 2025 Jul 26;14(8):737. doi: 10.3390/pathogens14080737 (PMC12389321; doi:10.3390/pathogens14080737)
Supplement: Supplementary file 1 [file pathogens-14-00737-s001.zip]

Archive with 1 entries (1 files):
- pathogens-3754486-supplementary.pdf
